# Supplementary material for: Does nature-based social prescription improve mental health outcomes? A systematic review and meta-analysis
Source: Front Public Health. 2024 Mar 25;12:1228271. doi: 10.3389/fpubh.2024.1228271 (PMC10999630; doi:10.3389/fpubh.2024.1228271)
Supplement: Supplementary file 1 [file Table_1.xlsx]

## Sheet: Sheet1
Study	Year	n.psyc	mean.psyc	sd.psyc	n.cont	mean.cont	sd.cont	Type of Data Collection	Country	Age Group	Gender	Intervention	Marital Status of participants	Psychatric Condition
Tester-Jones	2020	775	2.7	1.65	395	2.15	1.44	Survey	18-Country	Above 18	both	Vising Nature	Married and Single	Anxiety and Depression
Burrai	2020	77	46.61	12.81	100	46.6	11.52	Survey	Italy	22-73	both	Social Belongingness	Married and Single	Anxiety, stress an depression
Alipour	2020	27	8.33	4.67	27	7.74	4.18	Experimental Study	Iran	25-35	Female	Communication Training	Married	Anxiety
Kim	2021	14	11.36	4.57	11	11	3.71	Experimental Study	South Korea	70-90	both	Blue Intervention	Married and Single	Alzhemier
Sprague	2021	270	3.1	2.1	65	-2.2	1.6	Survey	USA	9-15	both	Nature Based Education	Single	Quality of life
Green	2020	42	48.6	12.03	42	41.59	10.94	Treatment	Canada	22-41	Female	CBGT	Married	Anxiety
Carnes	2017	296	3.3	1	127	3.3	1.02	Survey	UK	38-78	both	Social Prescribing Coordinator	Married and Single	Depression and Anxiety
Charbonnier	2022	68	9.49	4.14	46	10	3.88	Controlled Study	USA	18-25	both	Self-help intervention	Single	Anxiety
Chory	2022	30	2	6.7	29	0	0	Pilot Study	Kenya	10-20	Female	Mobile Intervention	Single	Anxiety
Arapovic-Johansson	2018	49	1.94	0.8	40	1.97	0.8	Survey	Sweden	32-56	both	Participatory, organisational intervention	Married and Single	Stress
Rapisarda	2020	45	16.8	12.1	26	16.6	10.5	Survey	Italy	32-56	Female	Inpatient Services	Married and Single	Burnout
Weiner	2020	47	11	3.3	46	10.1	3.17	Experimental Study	China	35-60	both	CBT	Married and Single	Depression
Kalmbach	2020	91	14.07	3.37	91	14.91	3.55	Experimental Study	UK	25-40	Female	CBT	Married	Insomnia
Francis	2019	38	7.03	0.94	38	7.18	0.84	Controlled Study	Australia	17-35	Female	Brief Diet	Single	Depression
Wei	2020	13	5.08	2.75	13	5.92	2.53	Repeated Measure Design	China	18-65	both	Internet based intervention	Married and Single	Anxiety
Bassett	2019	9	28.25	7.23	6	20.67	6.81	Experimental Study	USA	30-60	both	Digital Intervention	Married and Single	Depression
Richards	2020	241	12.7	4.7	120	12.5	4.2	Controlled Study	UK	10-50	both	Digital Intervention	Married and Single	Anxiety
Alhusen	2021	30	17.4	1.9	30	17.8	1.4	Pilot Study	USA	20-30	Female	Prenatal Intervention	Married, Single, Divorced, Widowed	Depression
Pan	2020	28	42.6	3.5	28	32.4	2.1	Experimental Study	China	23-30	both	Music Intervention	Married and Single	Depression
Lemay	2019	17	19.5	9.6	17	9.9	9.5	Pilot Study	USA	18-22	Both	Yoga and Meditation	Single	Anxiety
Sohrabi	2022	82	107.91	17.55	81	108.88	17.45	Controlled Study	Iran	28-49	both	Ergonomics Training Program	Married and Single	Quality of life
Moszeik	2020	341	2.7	0.72	430	2.73	0.7	Experimental Study	Germany	19-71	Both	Yoga Nidra Intervention	Married, Single, Divorced, Widowed	Stress
Hedblom	2019	154	1.139	4.01	154	1.04	4.38	Experimental Study	Sweden	18-50	both	Vising Nature	Married and Single	Stress
Vujcic	2019	101	2.71	1.33	101	4.46	0.77	Survey	Serbia	18-65	both	Vising Nature	Married and Single	Mental Wellbeing
Bayat	2021	46	63.63	6.13	46	59.83	7.42	Controlled Study	Iran	25-40	Female	Psychological	Married	Anxiety
Guerrier	2020	155	3.3	2.5	154	1.4	2	Controlled Study	France	55-80	Both	Music Intervention	Married	Anxiety
Sun	2021	97	73.814	9.708	97	63.423	8.855	Controlled Study	China	13-85	both	Psychological	Married, Single, Divorced, Widowed	Anxiety
Moghimian	2019	40	1.12	60.11	40	3.12	45.5	Experimental Study	Iran	55-65	both	Storytelling	Married and Single	Anxiety
